# Supplementary material for: Primary Products from Fast Co-Pyrolysis of Palm Kernel Shell and Sawdust
Source: Molecules. 2023 Sep 26;28(19):6809. doi: 10.3390/molecules28196809 (PMC10574147; doi:10.3390/molecules28196809)
Supplement: Supplementary file 1 [file molecules-28-06809-s001.zip]

Archive with 1 entries (1 files):
- molecules-2596081-supplementary.pdf
